# Supplementary material for: Halorotetin B, A Novel Terpenoid Compound Derived from Marine Ascidian, Suppresses Tumor Growth by Targeting the Cell Cycle Regulator UBE2C
Source: Adv Sci (Weinh). 2025 Dec 12;13(12):e15652. doi: 10.1002/advs.202515652 (PMC12948284; doi:10.1002/advs.202515652)
Supplement: Supplementary file 2 — Supporting Information [file ADVS-13-e15652-s001.xlsx]

## Sheet: Readme
Table S1. NMR spectral data of Halorotetin B in Methanol-d4.
Table S2. Lists of PELSA and OTTER targets

## Sheet: Table S1
No.	δH, mult. (J in Hz)	δC, type	HMBC
1		36.1
2	1.43 t (12.1)	46	C-1,3,15,16
	1.84 ddd (12.1, 3.6, 2.0)
3	3.92 dddd (11.8, 9.4, 5.6, 3.5)	63.6
4	2.09 (m)	40.8	C-2,3,5,6,17
	2.44 (m)
5		140.3
6		123.6
7		97.6
8		92.3
9		131.1
10	6.45 d (11.2)	131.8	C-,8,11,12,18
11	7.71 dd (15.6, 11.2)	141.7	C-12,13
12	6.18 d (15.6)	129.1	C-10,13,14
13		199.9
14	2.27 (s)	25.8	C-12,13
15	1.18 (s)	27.8	C-1,2,6,16
16	1.23 (s)	29.8	C-1,2,6,15
17	1.97 (s)	21.5	C-4,5,6,7
18	2.07 (s)	22.9	C-8,9,10

## Sheet: Table S2
PELSA	OTTER
Gene name	Gene name
IPO5	CDC20
DDX3X	PLK1
UBE2C	UBE2C
ARID1A	NEK2
NDC80	SKP2
KIF3B	HJURP
TBX3	ANAPC7
ZW10	CCNE2
BUB3	CKS2
AKAP8	E2F4
RAD21	KIF20A
BUB1B	BUB3
ROCK2	FBXO5
ZPR1	GTSE1
RAD17	CKAP5
UFL1	RFC3
USP19	ESCO2
SMC2	BMI1
LATS1	CDKN2A
ECD	RAD1
EGFR	SPC25
CDK1	KIF18B
LYN	H4C14
IGF1R	MCIDAS
HSPA8	RRS1
PCNA	CEP70
TPR	CEP78
RPA2	MAGOHB
PRKCA	RASSF1
TUBG1	ID1
MCM3	H2AC17
RPA1	RMI2
PML	SRSF4
PPP2R1A	CHERP
MCM4	PLK3
RDX	ORC2
MYH9	CDK2AP1
FEN1	ING1
MLH1	PLAGL1
PAFAH1B1	MNT
MSH2	SLFN5
CENPF	ZNF768
MCM2	ORC6
TAF6	CABLES1
CDK7	RRP1
KNTC1	SLF1
SMARCA4	TBRG1
MSH6	RPS20
PLK1	LMNB2
BLM	GATAD1
BCAT1
PTEN
ACTB
RPS15A
ARF6
PRKDC
HNRNPU
EIF4G1
PTPN11
PPP3CA
NSUN2
WASHC5
SMARCB1
TP53BP1
TAF10
CDC16
MAD2L1
TOP3A
ATR
EIF4EBP1
NAE1
CUL1
CUL2
CUL3
CUL4B
TP53BP2
DYNC1H1
MCM6
ESPL1
GINS1
NUMA1
NCAPD2
TRIP13
PKN2
ANGEL2
DAB2IP
KANK2
NCAPH2
SASS6
GIGYF2
CCAR2
PAF1
ARID1B
SMARCC2
UPF1
CUL5
SMARCD1
EHMT2
RBM14
PPP1R10
SPAG5
UIMC1
CDK5RAP2
NCAPG
TUBGCP2
CDT1
TAOK3
ECT2
AVEN
ANLN
SMC4
TMOD3
EIF2AK4
BAZ1B
CDC23
ANAPC7
ANAPC4
PSME2
ANAPC10
VPS4A
NSFL1C
SMC3
PKP3
TELO2
PPME1
YTHDF2
CTDP1
RAD54B
TACC3
